# Supplementary material for: IGF1R Deficiency Modulates Brain Signaling Pathways and Disturbs Mitochondria and Redox Homeostasis
Source: Biomedicines. 2021 Feb 6;9(2):158. doi: 10.3390/biomedicines9020158 (PMC7915200; doi:10.3390/biomedicines9020158)
Supplement: Supplementary file 1 [file biomedicines-09-00158-s001.zip]

Archive with 30 entries (29 files):
- Supplementary data_uncropped WBs/
- Supplementary data_uncropped WBs/Figure S1.jpg
- Supplementary data_uncropped WBs/Figure S10.jpg
- Supplementary data_uncropped WBs/Figure S11.jpg
- Supplementary data_uncropped WBs/Figure S12.jpg
- Supplementary data_uncropped WBs/Figure S13.jpg
- Supplementary data_uncropped WBs/Figure S14.jpg
- Supplementary data_uncropped WBs/Figure S15.jpg
- Supplementary data_uncropped WBs/Figure S16.jpg
- Supplementary data_uncropped WBs/Figure S17.jpg
- Supplementary data_uncropped WBs/Figure S18.jpg
- Supplementary data_uncropped WBs/Figure S19.jpg
- Supplementary data_uncropped WBs/Figure S2.jpg
- Supplementary data_uncropped WBs/Figure S20.jpg
- Supplementary data_uncropped WBs/Figure S21.jpg
- Supplementary data_uncropped WBs/Figure S22.jpg
- Supplementary data_uncropped WBs/Figure S23.jpg
- Supplementary data_uncropped WBs/Figure S24.jpg
- Supplementary data_uncropped WBs/Figure S25.jpg
- Supplementary data_uncropped WBs/Figure S26.jpg
- Supplementary data_uncropped WBs/Figure S27.jpg
- Supplementary data_uncropped WBs/Figure S28.jpg
- Supplementary data_uncropped WBs/Figure S29.jpg
- Supplementary data_uncropped WBs/Figure S3.jpg
- Supplementary data_uncropped WBs/Figure S4.jpg
- Supplementary data_uncropped WBs/Figure S5.jpg
- Supplementary data_uncropped WBs/Figure S6.jpg
- Supplementary data_uncropped WBs/Figure S7.jpg
- Supplementary data_uncropped WBs/Figure S8.jpg
- Supplementary data_uncropped WBs/Figure S9.jpg
